# Supplementary material for: N- and O-arylation of pyridin-2-ones with diaryliodonium salts: base-dependent orthogonal selectivity under metal-free conditions
Source: Chem Sci. 2020 Jul 21;11(31):8295–300. doi: 10.1039/d0sc02516j (PMC8163315; doi:10.1039/d0sc02516j)
Supplement: SC-011-D0SC02516J-s002 [file SC-011-D0SC02516J-s002.cif]

# Electronic Supplementary Material (ESI) for Chemical Science.
# This journal is © The Royal Society of Chemistry 2020

####################################################################### 
# 
# This file contains crystal structure data downloaded from the 
# Cambridge Structural Database (CSD) hosted by the Cambridge 
# Crystallographic Data Centre (CCDC).
# 
# Full information about CCDC data access policies and citation 
# guidelines are available at http://www.ccdc.cam.ac.uk/access/V1 
# 
# Audit and citation data items may have been added by the CCDC. 
# Please retain this information to preserve the provenance of 
# this file and to allow appropriate attribution of the data. 
# 
#######################################################################

data_2063b
_database_code_depnum_ccdc_archive 'CCDC 1999363'
loop_
_audit_author_name
_audit_author_address
'Junko Nagaoka'
;Nagasaki University
Japan
;
_audit_update_record             
;
2020-04-27 deposited with the CCDC.	2020-07-21 downloaded from the CCDC.
;

#==============================================================================
# CHEMICAL DATA

_chemical_formula_sum            'C12 H11 N O2'
_chemical_formula_moiety         'C12 H11 N O2'
_chemical_formula_weight         201.22
_chemical_melting_point          407-409

#==============================================================================
# CRYSTAL DATA
_space_group_crystal_system      monoclinic
_space_group_name_H-M_alt        'P 1 21/c 1'
_space_group_name_Hall           '-P 2ybc'
_space_group_IT_number           14
loop_
_space_group_symop_id
_space_group_symop_operation_xyz
1 +X,+Y,+Z
2 -X,1/2+Y,1/2-Z
3 -X,-Y,-Z
4 +X,-1/2-Y,-1/2+Z
#------------------------------------------------------------------------------
_cell_length_a                   6.571(3)
_cell_length_b                   12.434(5)
_cell_length_c                   12.168(6)
_cell_angle_alpha                90.0000
_cell_angle_beta                 93.376(7)
_cell_angle_gamma                90.0000
_cell_volume                     992.4(8)
_cell_formula_units_Z            4
_cell_measurement_reflns_used    1938
_cell_measurement_theta_min      2.30
_cell_measurement_theta_max      27.40
_cell_measurement_temperature    93
#------------------------------------------------------------------------------
_exptl_crystal_description       prism
_exptl_crystal_colour            colorless
_exptl_crystal_size_max          0.220
_exptl_crystal_size_mid          0.080
_exptl_crystal_size_min          0.020
_exptl_crystal_density_diffrn    1.347
_exptl_crystal_density_meas      ?
_exptl_crystal_density_method    'not measured'
_exptl_crystal_F_000             424.00
_exptl_absorpt_coefficient_mu    0.092
_exptl_absorpt_correction_type   multi-scan
_exptl_absorpt_process_details   'REQAB (Rigaku, 1998)'
_exptl_absorpt_correction_T_min  0.886
_exptl_absorpt_correction_T_max  0.998

#==============================================================================
# EXPERIMENTAL DATA

_diffrn_ambient_temperature      93
_diffrn_radiation_type           'Mo K\a'
_diffrn_radiation_wavelength     0.71075
_diffrn_measurement_device_type  'Rigaku Saturn724'
_diffrn_measurement_method       \w
_diffrn_detector_area_resol_mean 7.111
_diffrn_reflns_number            7993
_diffrn_reflns_av_unetI/netI     0.0556
_diffrn_reflns_av_R_equivalents  0.0538
_diffrn_reflns_theta_max         27.492
_diffrn_reflns_theta_min         2.344
_diffrn_reflns_theta_full        25.242
_diffrn_measured_fraction_theta_max 0.996
_diffrn_measured_fraction_theta_full 1.000
_diffrn_reflns_Laue_measured_fraction_max 0.996
_diffrn_reflns_Laue_measured_fraction_full 1.000
_diffrn_reflns_point_group_measured_fraction_max 0.996
_diffrn_reflns_point_group_measured_fraction_full 1.000
_diffrn_reflns_limit_h_min       -8
_diffrn_reflns_limit_h_max       8
_diffrn_reflns_limit_k_min       -13
_diffrn_reflns_limit_k_max       15
_diffrn_reflns_limit_l_min       -15
_diffrn_reflns_limit_l_max       15
_diffrn_standards_number         0
_diffrn_standards_interval_count .
_diffrn_standards_decay_%        ?
_reflns_number_total             2275
_reflns_number_gt                1776
_reflns_threshold_expression     F^2^>2.0\s(F^2^)
_reflns_Friedel_coverage         0.000
_reflns_Friedel_fraction_max     .
_reflns_Friedel_fraction_full    .

#==============================================================================
# REFINEMENT DATA

_refine_special_details          
;
    Refinement was performed using all reflections. The weighted 
    R-factor (wR) and goodness of fit (S) are based on F^2^.
    R-factor (gt) are based on F. The threshold expression of
    F^2^ > 2.0 sigma(F^2^) is used only for calculating R-factor (gt).
;
_refine_ls_structure_factor_coef Fsqd
_refine_ls_R_factor_all          0.0925
_refine_ls_R_factor_gt           0.0693
_refine_ls_wR_factor_ref         0.1506
_refine_ls_wR_factor_gt          0.1384
_refine_ls_number_restraints     0
_refine_ls_hydrogen_treatment    constr
_refine_ls_number_reflns         2275
_refine_ls_number_parameters     136
_refine_ls_goodness_of_fit_ref   1.189
_refine_ls_weighting_scheme      calc
_refine_ls_weighting_details     
'w = 1/[\s^2^(Fo^2^)+(0.0596P)^2^+0.2291P] where P=(Fo^2^+2Fc^2^)/3'
_atom_sites_solution_hydrogens   geom
_atom_sites_solution_primary     direct
_atom_sites_solution_secondary   difmap
_refine_ls_shift/su_max          0.000
_refine_diff_density_max         0.33
_refine_diff_density_min         -0.40
_refine_ls_extinction_method     none
_refine_ls_extinction_coef       ?

loop_
_atom_type_symbol
_atom_type_description
_atom_type_scat_dispersion_real
_atom_type_scat_dispersion_imag
_atom_type_scat_source
C C 0.0033 0.0016
;
International Tables for Crystallography
(Vol. C, Tables 4.2.6.8 and 6.1.1.4)
;
H H 0.0000 0.0000
;
International Tables for Crystallography
(Vol. C, Table 6.1.1.4)
;
N N 0.0061 0.0033
;
International Tables for Crystallography
(Vol. C, Tables 4.2.6.8 and 6.1.1.4)
;
O O 0.0106 0.0060
;
International Tables for Crystallography
(Vol. C, Tables 4.2.6.8 and 6.1.1.4)
;

#==============================================================================
# ATOMIC COORDINATES AND THERMAL PARAMETERS

loop_
_atom_site_label
_atom_site_type_symbol
_atom_site_fract_x
_atom_site_fract_y
_atom_site_fract_z
_atom_site_U_iso_or_equiv
_atom_site_adp_type
_atom_site_occupancy
_atom_site_site_symmetry_order
_atom_site_calc_flag
_atom_site_refinement_flags_posn
_atom_site_refinement_flags_adp
_atom_site_refinement_flags_occupancy
_atom_site_disorder_assembly
_atom_site_disorder_group
O1 O 0.5664(2) 0.33020(11) 0.83090(13) 0.0219(4) Uani 1 1 d . . . . .
O2 O 0.7048(2) 0.46215(11) 0.67980(13) 0.0243(4) Uani 1 1 d . . . . .
N1 N 0.2900(3) 0.43816(13) 0.85726(14) 0.0169(4) Uani 1 1 d . . . . .
C1 C 0.4696(3) 0.41281(16) 0.80688(17) 0.0168(4) Uani 1 1 d . . . . .
C2 C 0.5281(3) 0.49029(16) 0.72516(17) 0.0183(5) Uani 1 1 d . . . . .
C3 C 0.4158(3) 0.57957(17) 0.70008(17) 0.0205(5) Uani 1 1 d . . . . .
H3 H 0.4574 0.6283 0.6456 0.025 Uiso 1 1 calc R U . . .
C4 C 0.2361(3) 0.59944(17) 0.75566(18) 0.0228(5) Uani 1 1 d . . . . .
H4 H 0.1582 0.6624 0.7394 0.027 Uiso 1 1 calc R U . . .
C5 C 0.1757(3) 0.52956(16) 0.83126(18) 0.0208(5) Uani 1 1 d . . . . .
H5 H 0.0538 0.5428 0.8673 0.025 Uiso 1 1 calc R U . . .
C6 C 0.7762(4) 0.53515(19) 0.5995(2) 0.0289(6) Uani 1 1 d . . . . .
H6A H 0.9035 0.5078 0.5720 0.035 Uiso 1 1 calc R U . . .
H6B H 0.6733 0.5417 0.5382 0.035 Uiso 1 1 calc R U . . .
H6C H 0.8005 0.6059 0.6333 0.035 Uiso 1 1 calc R U . . .
C7 C 0.2178(3) 0.36503(16) 0.93875(17) 0.0176(5) Uani 1 1 d . . . . .
C8 C 0.0209(3) 0.32461(16) 0.92539(17) 0.0183(5) Uani 1 1 d . . . . .
H8 H -0.0648 0.3441 0.8630 0.022 Uiso 1 1 calc R U . . .
C9 C -0.0496(3) 0.25515(17) 1.00449(18) 0.0222(5) Uani 1 1 d . . . . .
H9 H -0.1844 0.2275 0.9964 0.027 Uiso 1 1 calc R U . . .
C10 C 0.0764(4) 0.22621(18) 1.09493(18) 0.0239(5) Uani 1 1 d . . . . .
H10 H 0.0284 0.1778 1.1480 0.029 Uiso 1 1 calc R U . . .
C11 C 0.2724(4) 0.26758(17) 1.10828(18) 0.0252(5) Uani 1 1 d . . . . .
H11 H 0.3577 0.2480 1.1708 0.030 Uiso 1 1 calc R U . . .
C12 C 0.3442(3) 0.33750(16) 1.03040(18) 0.0217(5) Uani 1 1 d . . . . .
H12 H 0.4781 0.3662 1.0395 0.026 Uiso 1 1 calc R U . . .

loop_
_atom_site_aniso_label
_atom_site_aniso_U_11
_atom_site_aniso_U_22
_atom_site_aniso_U_33
_atom_site_aniso_U_23
_atom_site_aniso_U_13
_atom_site_aniso_U_12
O1 0.0188(8) 0.0173(8) 0.0295(9) 0.0012(6) 0.0004(6) 0.0024(6)
O2 0.0222(9) 0.0213(8) 0.0303(9) 0.0039(7) 0.0099(7) 0.0007(6)
N1 0.0172(9) 0.0157(9) 0.0179(9) 0.0008(7) 0.0007(7) 0.0001(7)
C1 0.0153(10) 0.0144(10) 0.0205(10) -0.0032(8) 0.0001(8) 0.0002(8)
C2 0.0181(11) 0.0164(11) 0.0204(11) -0.0021(9) 0.0021(8) -0.0028(8)
C3 0.0234(12) 0.0186(11) 0.0196(11) -0.0001(9) 0.0017(9) -0.0035(9)
C4 0.0252(12) 0.0192(11) 0.0242(11) 0.0026(9) 0.0022(9) 0.0034(9)
C5 0.0187(11) 0.0192(11) 0.0245(11) 0.0000(9) 0.0019(9) 0.0040(9)
C6 0.0273(13) 0.0290(13) 0.0314(13) 0.0052(10) 0.0114(10) -0.0011(10)
C7 0.0191(11) 0.0151(10) 0.0189(10) -0.0013(8) 0.0038(8) 0.0007(8)
C8 0.0176(11) 0.0183(11) 0.0190(10) -0.0047(8) 0.0020(8) 0.0021(8)
C9 0.0221(12) 0.0197(11) 0.0254(12) -0.0047(9) 0.0070(9) -0.0028(9)
C10 0.0308(13) 0.0196(11) 0.0219(11) -0.0007(9) 0.0068(10) -0.0023(10)
C11 0.0356(14) 0.0193(11) 0.0204(11) 0.0028(9) -0.0008(10) 0.0011(10)
C12 0.0215(12) 0.0200(11) 0.0229(11) -0.0011(9) -0.0036(9) -0.0012(9)

#==============================================================================
_computing_data_collection       'CrystalClear-SM Expert 2.0 r16 (Rigaku, 2014)'
_computing_cell_refinement       'CrystalClear-SM Expert 2.0 r16'
_computing_data_reduction        'CrystalClear-SM Expert 2.0 r16'
_computing_structure_solution    'SIR2011 (Burla, et al., 2012)'
_computing_structure_refinement  'SHELXL Version 2014/7 (Sheldrick, 2008)'
_computing_publication_material  'CrystalStructure 4.3 (Rigaku, 2019)'
_computing_molecular_graphics    'CrystalStructure 4.3'

#==============================================================================
# MOLECULAR GEOMETRY

_geom_special_details            
;
 All esds (except the esd in the dihedral angle between two l.s. planes)
 are estimated using the full covariance matrix.  The cell esds are taken
 into account individually in the estimation of esds in distances, angles
 and torsion angles; correlations between esds in cell parameters are only
 used when they are defined by crystal symmetry.  An approximate (isotropic)
 treatment of cell esds is used for estimating esds involving l.s. planes.
;

loop_
_geom_bond_atom_site_label_1
_geom_bond_atom_site_label_2
_geom_bond_distance
_geom_bond_site_symmetry_2
_geom_bond_publ_flag
O1 C1 1.234(2) . ?
O2 C2 1.361(2) . ?
O2 C6 1.433(3) . ?
N1 C5 1.388(3) . ?
N1 C1 1.398(3) . ?
N1 C7 1.446(3) . ?
C1 C2 1.452(3) . ?
C2 C3 1.358(3) . ?
C3 C4 1.416(3) . ?
C3 H3 0.9500 . ?
C4 C5 1.342(3) . ?
C4 H4 0.9500 . ?
C5 H5 0.9500 . ?
C6 H6A 0.9800 . ?
C6 H6B 0.9800 . ?
C6 H6C 0.9800 . ?
C7 C8 1.388(3) . ?
C7 C12 1.394(3) . ?
C8 C9 1.393(3) . ?
C8 H8 0.9500 . ?
C9 C10 1.385(3) . ?
C9 H9 0.9500 . ?
C10 C11 1.388(3) . ?
C10 H10 0.9500 . ?
C11 C12 1.389(3) . ?
C11 H11 0.9500 . ?
C12 H12 0.9500 . ?

loop_
_geom_angle_atom_site_label_1
_geom_angle_atom_site_label_2
_geom_angle_atom_site_label_3
_geom_angle
_geom_angle_site_symmetry_1
_geom_angle_site_symmetry_3
_geom_angle_publ_flag
C2 O2 C6 115.81(16) . . ?
C5 N1 C1 122.96(17) . . ?
C5 N1 C7 118.42(17) . . ?
C1 N1 C7 118.61(16) . . ?
O1 C1 N1 121.37(19) . . ?
O1 C1 C2 124.10(19) . . ?
N1 C1 C2 114.52(17) . . ?
C3 C2 O2 125.78(19) . . ?
C3 C2 C1 122.28(19) . . ?
O2 C2 C1 111.94(18) . . ?
C2 C3 C4 119.5(2) . . ?
C2 C3 H3 120.2 . . ?
C4 C3 H3 120.2 . . ?
C5 C4 C3 120.2(2) . . ?
C5 C4 H4 119.9 . . ?
C3 C4 H4 119.9 . . ?
C4 C5 N1 120.5(2) . . ?
C4 C5 H5 119.7 . . ?
N1 C5 H5 119.7 . . ?
O2 C6 H6A 109.5 . . ?
O2 C6 H6B 109.5 . . ?
H6A C6 H6B 109.5 . . ?
O2 C6 H6C 109.5 . . ?
H6A C6 H6C 109.5 . . ?
H6B C6 H6C 109.5 . . ?
C8 C7 C12 120.8(2) . . ?
C8 C7 N1 119.25(19) . . ?
C12 C7 N1 119.92(19) . . ?
C7 C8 C9 119.3(2) . . ?
C7 C8 H8 120.4 . . ?
C9 C8 H8 120.4 . . ?
C10 C9 C8 120.2(2) . . ?
C10 C9 H9 119.9 . . ?
C8 C9 H9 119.9 . . ?
C9 C10 C11 120.3(2) . . ?
C9 C10 H10 119.9 . . ?
C11 C10 H10 119.9 . . ?
C10 C11 C12 120.2(2) . . ?
C10 C11 H11 119.9 . . ?
C12 C11 H11 119.9 . . ?
C11 C12 C7 119.3(2) . . ?
C11 C12 H12 120.4 . . ?
C7 C12 H12 120.4 . . ?

loop_
_geom_torsion_atom_site_label_1
_geom_torsion_atom_site_label_2
_geom_torsion_atom_site_label_3
_geom_torsion_atom_site_label_4
_geom_torsion
_geom_torsion_site_symmetry_1
_geom_torsion_site_symmetry_2
_geom_torsion_site_symmetry_3
_geom_torsion_site_symmetry_4
_geom_torsion_publ_flag
C5 N1 C1 O1 -179.11(19) . . . . ?
C7 N1 C1 O1 -0.2(3) . . . . ?
C5 N1 C1 C2 0.3(3) . . . . ?
C7 N1 C1 C2 179.16(17) . . . . ?
C6 O2 C2 C3 0.6(3) . . . . ?
C6 O2 C2 C1 -178.96(18) . . . . ?
O1 C1 C2 C3 179.1(2) . . . . ?
N1 C1 C2 C3 -0.3(3) . . . . ?
O1 C1 C2 O2 -1.3(3) . . . . ?
N1 C1 C2 O2 179.33(17) . . . . ?
O2 C2 C3 C4 -178.88(19) . . . . ?
C1 C2 C3 C4 0.7(3) . . . . ?
C2 C3 C4 C5 -1.1(3) . . . . ?
C3 C4 C5 N1 1.1(3) . . . . ?
C1 N1 C5 C4 -0.7(3) . . . . ?
C7 N1 C5 C4 -179.61(19) . . . . ?
C5 N1 C7 C8 54.0(3) . . . . ?
C1 N1 C7 C8 -124.9(2) . . . . ?
C5 N1 C7 C12 -124.8(2) . . . . ?
C1 N1 C7 C12 56.3(3) . . . . ?
C12 C7 C8 C9 -0.4(3) . . . . ?
N1 C7 C8 C9 -179.27(18) . . . . ?
C7 C8 C9 C10 -0.5(3) . . . . ?
C8 C9 C10 C11 1.1(3) . . . . ?
C9 C10 C11 C12 -0.6(3) . . . . ?
C10 C11 C12 C7 -0.3(3) . . . . ?
C8 C7 C12 C11 0.9(3) . . . . ?
N1 C7 C12 C11 179.69(18) . . . . ?


#==============================================================================
# Additional structures and associated data_? identifiers
# should be added at this point if there is more than one 
# structure analysis in the CIF.

_shelx_res_file                  
;

    shelxl.res created by SHELXL-2014/7

TITL 2063b
CELL  0.71075 6.57100 12.43400 12.16800 90.00000 93.37600 90.00000
ZERR  4 0.00300 0.00500 0.00600 0.00000 0.00700 0.00000
LATT 1
SYMM    -X, .50+Y, .50-Z
SFAC C H N O
UNIT 48 44 4 8
L.S. 5
FMAP 2
PLAN 25
WPDB -2
HTAB
BOND $H
CONF
LIST 4
TEMP -180.0
ACTA
SIZE 0.220 0.080 0.020
WGHT    0.059600    0.229100
FVAR       2.99285
O1    4    0.566430    0.330198    0.830904    11.00000    0.01879    0.01732 =
         0.02949    0.00123    0.00044    0.00236
O2    4    0.704802    0.462153    0.679804    11.00000    0.02220    0.02131 =
         0.03026    0.00389    0.00991    0.00066
N1    3    0.289998    0.438158    0.857262    11.00000    0.01720    0.01567 =
         0.01788    0.00076    0.00067    0.00009
C1    1    0.469595    0.412812    0.806876    11.00000    0.01529    0.01437 =
         0.02049   -0.00325    0.00007    0.00016
C2    1    0.528079    0.490292    0.725163    11.00000    0.01812    0.01637 =
         0.02043   -0.00205    0.00215   -0.00283
C3    1    0.415768    0.579567    0.700076    11.00000    0.02342    0.01861 =
         0.01962   -0.00012    0.00174   -0.00351
AFIX  43
H3    2    0.457372    0.628340    0.645644    11.00000   -1.20000
AFIX   0
C4    1    0.236146    0.599437    0.755656    11.00000    0.02516    0.01923 =
         0.02415    0.00259    0.00216    0.00344
AFIX  43
H4    2    0.158192    0.662398    0.739386    11.00000   -1.20000
AFIX   0
C5    1    0.175720    0.529561    0.831262    11.00000    0.01873    0.01919 =
         0.02445    0.00002    0.00190    0.00402
AFIX  43
H5    2    0.053763    0.542759    0.867274    11.00000   -1.20000
AFIX   0
C6    1    0.776174    0.535146    0.599477    11.00000    0.02732    0.02904 =
         0.03138    0.00525    0.01139   -0.00107
AFIX  33
H6A   2    0.903501    0.507802    0.571994    11.00000   -1.20000
H6B   2    0.673345    0.541708    0.538167    11.00000   -1.20000
H6C   2    0.800492    0.605853    0.633331    11.00000   -1.20000
AFIX   0
C7    1    0.217753    0.365030    0.938753    11.00000    0.01909    0.01511 =
         0.01893   -0.00131    0.00376    0.00066
C8    1    0.020888    0.324605    0.925389    11.00000    0.01759    0.01828 =
         0.01902   -0.00466    0.00200    0.00214
AFIX  43
H8    2   -0.064803    0.344114    0.862964    11.00000   -1.20000
AFIX   0
C9    1   -0.049576    0.255150    1.004494    11.00000    0.02213    0.01965 =
         0.02540   -0.00473    0.00702   -0.00280
AFIX  43
H9    2   -0.184432    0.227541    0.996405    11.00000   -1.20000
AFIX   0
C10   1    0.076383    0.226206    1.094928    11.00000    0.03080    0.01963 =
         0.02190   -0.00069    0.00683   -0.00235
AFIX  43
H10   2    0.028392    0.177843    1.148025    11.00000   -1.20000
AFIX   0
C11   1    0.272437    0.267582    1.108279    11.00000    0.03557    0.01930 =
         0.02042    0.00281   -0.00078    0.00114
AFIX  43
H11   2    0.357742    0.248033    1.170839    11.00000   -1.20000
AFIX   0
C12   1    0.344226    0.337498    1.030401    11.00000    0.02154    0.01997 =
         0.02293   -0.00115   -0.00361   -0.00125
AFIX  43
H12   2    0.478107    0.366247    1.039506    11.00000   -1.20000
AFIX   0
HKLF 4

REM  2063b
REM R1 =  0.0693 for    1776 Fo > 4sig(Fo)  and  0.0925 for all    2275 data
REM    136 parameters refined using      0 restraints

END

WGHT      0.0596      0.2291

REM Instructions for potential hydrogen bonds
EQIV $1 -x+1, y+1/2, -z+3/2
HTAB C3 O1_$1
EQIV $2 x-1, y, z
HTAB C8 O1_$2

REM Highest difference peak  0.327,  deepest hole -0.396,  1-sigma level  0.106
Q1    1  -0.2058  0.5282  0.9172  11.00000  0.05    0.33
Q2    1   0.3181  0.4629  1.1009  11.00000  0.05    0.31
Q3    1   0.7809  0.5233  0.4013  11.00000  0.05    0.29
Q4    1   0.7189  0.4834  0.8809  11.00000  0.05    0.28
Q5    1   0.3144  0.5221  1.0434  11.00000  0.05    0.28
Q6    1   0.3451  0.4856  0.6390  11.00000  0.05    0.26
Q7    1   0.1873  0.2227  1.2831  11.00000  0.05    0.26
Q8    1  -0.2217  0.5708  0.8640  11.00000  0.05    0.25
Q9    1   0.3907  0.5160  1.0641  11.00000  0.05    0.25
Q10   1   0.0652  0.2019  1.2679  11.00000  0.05    0.25
Q11   1   0.2296  0.4521  0.6528  11.00000  0.05    0.25
Q12   1   0.3004  0.1035  1.1372  11.00000  0.05    0.25
Q13   1   0.4162  0.4230  1.0431  11.00000  0.05    0.25
Q14   1   0.7711  0.6046  0.7802  11.00000  0.05    0.24
Q15   1   0.2918  0.5619  0.5891  11.00000  0.05    0.24
Q16   1   0.0577  0.1985  1.2084  11.00000  0.05    0.23
Q17   1   0.8068  0.7443  0.6637  11.00000  0.05    0.23
Q18   1   0.2317  0.5512  0.6542  11.00000  0.05    0.23
Q19   1   0.5726  0.6364  0.4652  11.00000  0.05    0.23
Q20   1   0.0749  0.7296  0.7847  11.00000  0.05    0.23
Q21   1  -0.0443  0.7247  0.7031  11.00000  0.05    0.23
Q22   1   0.7260  0.4885  0.4777  11.00000  0.05    0.22
Q23   1   0.0584  0.7641  0.7352  11.00000  0.05    0.22
Q24   1  -0.0564  0.4808  0.9734  11.00000  0.05    0.22
Q25   1   0.6477  0.6921  0.6667  11.00000  0.05    0.22
;

_shelx_res_checksum              31441

#==============================================================================
#     End of CIF
#==============================================================================
_chemical_name_systematic        3-Methoxy-1-phenylpyridin-2(1H)-one
_exptl_crystal_recrystallization_method 
'Re-crystallisation from solvent: hexane and dichloromethane'
####################################################################### 
# 
# This file contains crystal structure data downloaded from the 
# Cambridge Structural Database (CSD) hosted by the Cambridge 
# Crystallographic Data Centre (CCDC).
# 
# Full information about CCDC data access policies and citation 
# guidelines are available at http://www.ccdc.cam.ac.uk/access/V1 
# 
# Audit and citation data items may have been added by the CCDC. 
# Please retain this information to preserve the provenance of 
# this file and to allow appropriate attribution of the data. 
# 
#######################################################################

data_2058c
_database_code_depnum_ccdc_archive 'CCDC 1999364'
loop_
_audit_author_name
_audit_author_address
'Junko Nagaoka'
;Nagasaki University
Japan
;
_audit_update_record             
;
2020-04-27 deposited with the CCDC.	2020-07-21 downloaded from the CCDC.
;

#==============================================================================
# CHEMICAL DATA

_chemical_formula_sum            'C12 H11 N O2'
_chemical_formula_moiety         'C12 H11 N O2'
_chemical_formula_weight         201.22
_chemical_melting_point          378-380

#==============================================================================
# CRYSTAL DATA
_space_group_crystal_system      monoclinic
_space_group_name_H-M_alt        'P 1 21/n 1'
_space_group_name_Hall           '-P 2yn'
_space_group_IT_number           14
loop_
_space_group_symop_id
_space_group_symop_operation_xyz
1 +X,+Y,+Z
2 1/2-X,1/2+Y,1/2-Z
3 -X,-Y,-Z
4 -1/2+X,-1/2-Y,-1/2+Z
#------------------------------------------------------------------------------
_cell_length_a                   9.935(5)
_cell_length_b                   7.985(4)
_cell_length_c                   13.410(7)
_cell_angle_alpha                90.0000
_cell_angle_beta                 110.758(9)
_cell_angle_gamma                90.0000
_cell_volume                     994.8(9)
_cell_formula_units_Z            4
_cell_measurement_reflns_used    2047
_cell_measurement_theta_min      2.20
_cell_measurement_theta_max      27.50
_cell_measurement_temperature    93
#------------------------------------------------------------------------------
_exptl_crystal_description       block
_exptl_crystal_colour            colorless
_exptl_crystal_size_max          0.150
_exptl_crystal_size_mid          0.100
_exptl_crystal_size_min          0.020
_exptl_crystal_density_diffrn    1.343
_exptl_crystal_density_meas      ?
_exptl_crystal_density_method    'not measured'
_exptl_crystal_F_000             424.00
_exptl_absorpt_coefficient_mu    0.092
_exptl_absorpt_correction_type   multi-scan
_exptl_absorpt_process_details   'REQAB (Rigaku, 1998)'
_exptl_absorpt_correction_T_min  0.854
_exptl_absorpt_correction_T_max  0.998

#==============================================================================
# EXPERIMENTAL DATA

_diffrn_ambient_temperature      93
_diffrn_radiation_type           'Mo K\a'
_diffrn_radiation_wavelength     0.71075
_diffrn_measurement_device_type  'Rigaku Saturn724'
_diffrn_measurement_method       \w
_diffrn_detector_area_resol_mean 7.111
_diffrn_reflns_number            7957
_diffrn_reflns_av_unetI/netI     0.0654
_diffrn_reflns_av_R_equivalents  0.0555
_diffrn_reflns_theta_max         27.446
_diffrn_reflns_theta_min         2.218
_diffrn_reflns_theta_full        25.242
_diffrn_measured_fraction_theta_max 0.999
_diffrn_measured_fraction_theta_full 0.999
_diffrn_reflns_Laue_measured_fraction_max 0.999
_diffrn_reflns_Laue_measured_fraction_full 0.999
_diffrn_reflns_point_group_measured_fraction_max 0.999
_diffrn_reflns_point_group_measured_fraction_full 0.999
_diffrn_reflns_limit_h_min       -9
_diffrn_reflns_limit_h_max       12
_diffrn_reflns_limit_k_min       -10
_diffrn_reflns_limit_k_max       10
_diffrn_reflns_limit_l_min       -17
_diffrn_reflns_limit_l_max       17
_diffrn_standards_number         0
_diffrn_standards_interval_count .
_diffrn_standards_decay_%        ?
_reflns_number_total             2276
_reflns_number_gt                1494
_reflns_threshold_expression     F^2^>2.0\s(F^2^)
_reflns_Friedel_coverage         0.000
_reflns_Friedel_fraction_max     .
_reflns_Friedel_fraction_full    .

#==============================================================================
# REFINEMENT DATA

_refine_special_details          
;
    Refinement was performed using all reflections. The weighted 
    R-factor (wR) and goodness of fit (S) are based on F^2^.
    R-factor (gt) are based on F. The threshold expression of
    F^2^ > 2.0 sigma(F^2^) is used only for calculating R-factor (gt).
;
_refine_ls_structure_factor_coef Fsqd
_refine_ls_R_factor_all          0.1042
_refine_ls_R_factor_gt           0.0617
_refine_ls_wR_factor_ref         0.1373
_refine_ls_wR_factor_gt          0.1159
_refine_ls_number_restraints     0
_refine_ls_hydrogen_treatment    constr
_refine_ls_number_reflns         2276
_refine_ls_number_parameters     136
_refine_ls_goodness_of_fit_ref   1.090
_refine_ls_weighting_scheme      calc
_refine_ls_weighting_details     
'w = 1/[\s^2^(Fo^2^)+(0.0459P)^2^+0.4141P] where P=(Fo^2^+2Fc^2^)/3'
_atom_sites_solution_hydrogens   geom
_atom_sites_solution_primary     direct
_atom_sites_solution_secondary   difmap
_refine_ls_shift/su_max          0.000
_refine_diff_density_max         0.28
_refine_diff_density_min         -0.24
_refine_ls_extinction_method     none
_refine_ls_extinction_coef       ?

loop_
_atom_type_symbol
_atom_type_description
_atom_type_scat_dispersion_real
_atom_type_scat_dispersion_imag
_atom_type_scat_source
C C 0.0033 0.0016
;
International Tables for Crystallography
(Vol. C, Tables 4.2.6.8 and 6.1.1.4)
;
H H 0.0000 0.0000
;
International Tables for Crystallography
(Vol. C, Table 6.1.1.4)
;
N N 0.0061 0.0033
;
International Tables for Crystallography
(Vol. C, Tables 4.2.6.8 and 6.1.1.4)
;
O O 0.0106 0.0060
;
International Tables for Crystallography
(Vol. C, Tables 4.2.6.8 and 6.1.1.4)
;

#==============================================================================
# ATOMIC COORDINATES AND THERMAL PARAMETERS

loop_
_atom_site_label
_atom_site_type_symbol
_atom_site_fract_x
_atom_site_fract_y
_atom_site_fract_z
_atom_site_U_iso_or_equiv
_atom_site_adp_type
_atom_site_occupancy
_atom_site_site_symmetry_order
_atom_site_calc_flag
_atom_site_refinement_flags_posn
_atom_site_refinement_flags_adp
_atom_site_refinement_flags_occupancy
_atom_site_disorder_assembly
_atom_site_disorder_group
O1 O 0.84378(17) -0.09237(18) 0.23560(11) 0.0255(4) Uani 1 1 d . . . . .
O2 O 0.75783(17) 0.04306(18) 0.04644(11) 0.0256(4) Uani 1 1 d . . . . .
N1 N 0.7792(2) -0.2062(2) -0.03680(14) 0.0239(4) Uani 1 1 d . . . . .
C1 C 0.7924(2) -0.1245(3) 0.05090(17) 0.0207(5) Uani 1 1 d . . . . .
C2 C 0.8392(2) -0.1955(3) 0.15358(17) 0.0214(5) Uani 1 1 d . . . . .
C3 C 0.8759(2) -0.3634(3) 0.16181(18) 0.0257(5) Uani 1 1 d . . . . .
H3 H 0.9089 -0.4173 0.2293 0.031 Uiso 1 1 calc R U . . .
C4 C 0.8639(3) -0.4522(3) 0.06956(19) 0.0291(6) Uani 1 1 d . . . . .
H4 H 0.8889 -0.5674 0.0734 0.035 Uiso 1 1 calc R U . . .
C5 C 0.8155(2) -0.3709(3) -0.02665(18) 0.0266(5) Uani 1 1 d . . . . .
H5 H 0.8070 -0.4327 -0.0892 0.032 Uiso 1 1 calc R U . . .
C6 C 0.9041(3) -0.1612(3) 0.34125(17) 0.0301(6) Uani 1 1 d . . . . .
H6A H 0.9018 -0.0764 0.3935 0.036 Uiso 1 1 calc R U . . .
H6B H 0.8476 -0.2588 0.3472 0.036 Uiso 1 1 calc R U . . .
H6C H 1.0038 -0.1952 0.3551 0.036 Uiso 1 1 calc R U . . .
C7 C 0.7069(2) 0.1201(3) -0.05467(17) 0.0209(5) Uani 1 1 d . . . . .
C8 C 0.5629(2) 0.1598(3) -0.09746(17) 0.0232(5) Uani 1 1 d . . . . .
H8 H 0.4996 0.1280 -0.0618 0.028 Uiso 1 1 calc R U . . .
C9 C 0.5109(2) 0.2468(3) -0.19323(18) 0.0251(5) Uani 1 1 d . . . . .
H9 H 0.4118 0.2751 -0.2233 0.030 Uiso 1 1 calc R U . . .
C10 C 0.6040(3) 0.2923(3) -0.24482(18) 0.0261(5) Uani 1 1 d . . . . .
H10 H 0.5685 0.3516 -0.3104 0.031 Uiso 1 1 calc R U . . .
C11 C 0.7494(3) 0.2516(3) -0.20091(18) 0.0266(5) Uani 1 1 d . . . . .
H11 H 0.8128 0.2823 -0.2367 0.032 Uiso 1 1 calc R U . . .
C12 C 0.8017(2) 0.1660(3) -0.10470(17) 0.0249(5) Uani 1 1 d . . . . .
H12 H 0.9011 0.1394 -0.0736 0.030 Uiso 1 1 calc R U . . .

loop_
_atom_site_aniso_label
_atom_site_aniso_U_11
_atom_site_aniso_U_22
_atom_site_aniso_U_33
_atom_site_aniso_U_23
_atom_site_aniso_U_13
_atom_site_aniso_U_12
O1 0.0323(9) 0.0273(9) 0.0171(8) 0.0020(7) 0.0088(7) 0.0016(7)
O2 0.0383(10) 0.0202(8) 0.0183(8) 0.0016(7) 0.0102(7) 0.0075(7)
N1 0.0276(11) 0.0211(10) 0.0226(10) -0.0014(8) 0.0086(9) 0.0015(8)
C1 0.0218(11) 0.0164(11) 0.0240(12) 0.0006(9) 0.0084(10) 0.0014(9)
C2 0.0213(11) 0.0233(11) 0.0205(11) 0.0009(10) 0.0084(9) -0.0001(9)
C3 0.0282(13) 0.0229(12) 0.0247(12) 0.0055(10) 0.0076(10) -0.0004(10)
C4 0.0355(14) 0.0186(11) 0.0346(14) 0.0006(10) 0.0141(11) 0.0028(10)
C5 0.0306(13) 0.0221(12) 0.0280(13) -0.0047(10) 0.0114(11) 0.0024(10)
C6 0.0311(14) 0.0375(14) 0.0199(12) 0.0046(11) 0.0070(10) 0.0021(11)
C7 0.0298(12) 0.0152(10) 0.0159(11) -0.0010(9) 0.0057(9) 0.0000(9)
C8 0.0278(12) 0.0200(11) 0.0246(12) -0.0014(10) 0.0128(10) -0.0022(9)
C9 0.0235(12) 0.0238(12) 0.0253(13) -0.0005(10) 0.0052(10) -0.0010(9)
C10 0.0340(13) 0.0203(11) 0.0223(12) 0.0013(10) 0.0077(11) -0.0016(10)
C11 0.0329(14) 0.0269(12) 0.0231(12) -0.0014(10) 0.0140(11) -0.0034(10)
C12 0.0230(12) 0.0252(12) 0.0254(12) -0.0022(10) 0.0072(10) 0.0018(9)

#==============================================================================
_computing_data_collection       'CrystalClear-SM Expert 2.0 r16 (Rigaku, 2014)'
_computing_cell_refinement       'CrystalClear-SM Expert 2.0 r16'
_computing_data_reduction        'CrystalClear-SM Expert 2.0 r16'
_computing_structure_solution    'SIR2011 (Burla, et al., 2012)'
_computing_structure_refinement  'SHELXL Version 2014/7 (Sheldrick, 2008)'
_computing_publication_material  'CrystalStructure 4.3 (Rigaku, 2019)'
_computing_molecular_graphics    'CrystalStructure 4.3'

#==============================================================================
# MOLECULAR GEOMETRY

_geom_special_details            
;
 All esds (except the esd in the dihedral angle between two l.s. planes)
 are estimated using the full covariance matrix.  The cell esds are taken
 into account individually in the estimation of esds in distances, angles
 and torsion angles; correlations between esds in cell parameters are only
 used when they are defined by crystal symmetry.  An approximate (isotropic)
 treatment of cell esds is used for estimating esds involving l.s. planes.
;

loop_
_geom_bond_atom_site_label_1
_geom_bond_atom_site_label_2
_geom_bond_distance
_geom_bond_site_symmetry_2
_geom_bond_publ_flag
O1 C2 1.362(3) . ?
O1 C6 1.438(3) . ?
O2 C1 1.377(3) . ?
O2 C7 1.409(3) . ?
N1 C1 1.310(3) . ?
N1 C5 1.358(3) . ?
C1 C2 1.407(3) . ?
C2 C3 1.383(3) . ?
C3 C4 1.394(3) . ?
C3 H3 0.9500 . ?
C4 C5 1.370(3) . ?
C4 H4 0.9500 . ?
C5 H5 0.9500 . ?
C6 H6A 0.9800 . ?
C6 H6B 0.9800 . ?
C6 H6C 0.9800 . ?
C7 C8 1.376(3) . ?
C7 C12 1.386(3) . ?
C8 C9 1.389(3) . ?
C8 H8 0.9500 . ?
C9 C10 1.385(3) . ?
C9 H9 0.9500 . ?
C10 C11 1.391(3) . ?
C10 H10 0.9500 . ?
C11 C12 1.388(3) . ?
C11 H11 0.9500 . ?
C12 H12 0.9500 . ?

loop_
_geom_angle_atom_site_label_1
_geom_angle_atom_site_label_2
_geom_angle_atom_site_label_3
_geom_angle
_geom_angle_site_symmetry_1
_geom_angle_site_symmetry_3
_geom_angle_publ_flag
C2 O1 C6 116.59(17) . . ?
C1 O2 C7 117.68(16) . . ?
C1 N1 C5 117.00(19) . . ?
N1 C1 O2 120.05(19) . . ?
N1 C1 C2 124.8(2) . . ?
O2 C1 C2 115.15(19) . . ?
O1 C2 C3 126.1(2) . . ?
O1 C2 C1 116.81(19) . . ?
C3 C2 C1 117.1(2) . . ?
C2 C3 C4 119.0(2) . . ?
C2 C3 H3 120.5 . . ?
C4 C3 H3 120.5 . . ?
C5 C4 C3 119.1(2) . . ?
C5 C4 H4 120.5 . . ?
C3 C4 H4 120.5 . . ?
N1 C5 C4 123.0(2) . . ?
N1 C5 H5 118.5 . . ?
C4 C5 H5 118.5 . . ?
O1 C6 H6A 109.5 . . ?
O1 C6 H6B 109.5 . . ?
H6A C6 H6B 109.5 . . ?
O1 C6 H6C 109.5 . . ?
H6A C6 H6C 109.5 . . ?
H6B C6 H6C 109.5 . . ?
C8 C7 C12 121.4(2) . . ?
C8 C7 O2 117.90(19) . . ?
C12 C7 O2 120.5(2) . . ?
C7 C8 C9 119.5(2) . . ?
C7 C8 H8 120.3 . . ?
C9 C8 H8 120.3 . . ?
C10 C9 C8 119.8(2) . . ?
C10 C9 H9 120.1 . . ?
C8 C9 H9 120.1 . . ?
C9 C10 C11 120.3(2) . . ?
C9 C10 H10 119.9 . . ?
C11 C10 H10 119.9 . . ?
C12 C11 C10 119.9(2) . . ?
C12 C11 H11 120.0 . . ?
C10 C11 H11 120.0 . . ?
C7 C12 C11 119.1(2) . . ?
C7 C12 H12 120.5 . . ?
C11 C12 H12 120.5 . . ?

loop_
_geom_torsion_atom_site_label_1
_geom_torsion_atom_site_label_2
_geom_torsion_atom_site_label_3
_geom_torsion_atom_site_label_4
_geom_torsion
_geom_torsion_site_symmetry_1
_geom_torsion_site_symmetry_2
_geom_torsion_site_symmetry_3
_geom_torsion_site_symmetry_4
_geom_torsion_publ_flag
C5 N1 C1 O2 179.9(2) . . . . ?
C5 N1 C1 C2 -0.9(3) . . . . ?
C7 O2 C1 N1 0.8(3) . . . . ?
C7 O2 C1 C2 -178.45(18) . . . . ?
C6 O1 C2 C3 5.7(3) . . . . ?
C6 O1 C2 C1 -174.44(19) . . . . ?
N1 C1 C2 O1 -178.7(2) . . . . ?
O2 C1 C2 O1 0.5(3) . . . . ?
N1 C1 C2 C3 1.1(3) . . . . ?
O2 C1 C2 C3 -179.62(19) . . . . ?
O1 C2 C3 C4 179.4(2) . . . . ?
C1 C2 C3 C4 -0.5(3) . . . . ?
C2 C3 C4 C5 -0.3(3) . . . . ?
C1 N1 C5 C4 0.1(3) . . . . ?
C3 C4 C5 N1 0.5(4) . . . . ?
C1 O2 C7 C8 107.2(2) . . . . ?
C1 O2 C7 C12 -77.9(3) . . . . ?
C12 C7 C8 C9 0.5(3) . . . . ?
O2 C7 C8 C9 175.28(18) . . . . ?
C7 C8 C9 C10 0.2(3) . . . . ?
C8 C9 C10 C11 -0.2(3) . . . . ?
C9 C10 C11 C12 -0.4(3) . . . . ?
C8 C7 C12 C11 -1.1(3) . . . . ?
O2 C7 C12 C11 -175.75(19) . . . . ?
C10 C11 C12 C7 1.0(3) . . . . ?


#==============================================================================
# Additional structures and associated data_? identifiers
# should be added at this point if there is more than one 
# structure analysis in the CIF.

_shelx_res_file                  
;

    shelxl.res created by SHELXL-2014/7

TITL 2058c
CELL  0.71075 9.93500 7.98500 13.41000 90.00000 110.75800 90.00000
ZERR  4 0.00500 0.00400 0.00700 0.00000 0.00900 0.00000
LATT 1
SYMM .50-X, .50+Y, .50-Z
SFAC C H N O
UNIT 48 44 4 8
L.S. 10
FMAP 2
PLAN 25
WPDB -2
HTAB
BOND $H
CONF
LIST 4
TEMP -180.0
ACTA
SIZE 0.150 0.100 0.020
WGHT    0.045900    0.414100
FVAR       2.55050
O1    4    0.843782   -0.092369    0.235597    11.00000    0.03232    0.02726 =
         0.01708    0.00196    0.00879    0.00164
O2    4    0.757828    0.043056    0.046435    11.00000    0.03833    0.02016 =
         0.01828    0.00161    0.01016    0.00755
N1    3    0.779223   -0.206175   -0.036801    11.00000    0.02763    0.02113 =
         0.02263   -0.00135    0.00858    0.00150
C1    1    0.792442   -0.124456    0.050895    11.00000    0.02182    0.01637 =
         0.02403    0.00057    0.00835    0.00137
C2    1    0.839217   -0.195545    0.153579    11.00000    0.02126    0.02326 =
         0.02050    0.00090    0.00840   -0.00011
C3    1    0.875944   -0.363372    0.161811    11.00000    0.02818    0.02294 =
         0.02467    0.00554    0.00761   -0.00043
AFIX  43
H3    2    0.908873   -0.417323    0.229333    11.00000   -1.20000
AFIX   0
C4    1    0.863924   -0.452170    0.069562    11.00000    0.03547    0.01864 =
         0.03459    0.00061    0.01409    0.00275
AFIX  43
H4    2    0.888945   -0.567432    0.073351    11.00000   -1.20000
AFIX   0
C5    1    0.815527   -0.370941   -0.026654    11.00000    0.03060    0.02207 =
         0.02800   -0.00470    0.01136    0.00238
AFIX  43
H5    2    0.806964   -0.432707   -0.089158    11.00000   -1.20000
AFIX   0
C6    1    0.904061   -0.161188    0.341250    11.00000    0.03112    0.03751 =
         0.01994    0.00459    0.00698    0.00215
AFIX  33
H6A   2    0.901827   -0.076412    0.393483    11.00000   -1.20000
H6B   2    0.847606   -0.258847    0.347151    11.00000   -1.20000
H6C   2    1.003843   -0.195222    0.355140    11.00000   -1.20000
AFIX   0
C7    1    0.706856    0.120060   -0.054673    11.00000    0.02976    0.01517 =
         0.01594   -0.00104    0.00567    0.00000
C8    1    0.562918    0.159835   -0.097465    11.00000    0.02784    0.01999 =
         0.02462   -0.00140    0.01276   -0.00220
AFIX  43
H8    2    0.499611    0.128032   -0.061776    11.00000   -1.20000
AFIX   0
C9    1    0.510928    0.246834   -0.193234    11.00000    0.02347    0.02378 =
         0.02526   -0.00045    0.00522   -0.00103
AFIX  43
H9    2    0.411765    0.275088   -0.223305    11.00000   -1.20000
AFIX   0
C10   1    0.604026    0.292323   -0.244815    11.00000    0.03396    0.02026 =
         0.02230    0.00132    0.00772   -0.00156
AFIX  43
H10   2    0.568464    0.351570   -0.310430    11.00000   -1.20000
AFIX   0
C11   1    0.749357    0.251584   -0.200908    11.00000    0.03293    0.02694 =
         0.02309   -0.00142    0.01395   -0.00342
AFIX  43
H11   2    0.812760    0.282300   -0.236746    11.00000   -1.20000
AFIX   0
C12   1    0.801664    0.166025   -0.104700    11.00000    0.02301    0.02518 =
         0.02539   -0.00225    0.00720    0.00183
AFIX  43
H12   2    0.901058    0.139353   -0.073586    11.00000   -1.20000
AFIX   0
HKLF 4

REM  2058c
REM R1 =  0.0617 for    1494 Fo > 4sig(Fo)  and  0.1042 for all    2276 data
REM    136 parameters refined using      0 restraints

END

WGHT      0.0464      0.4018

REM Instructions for potential hydrogen bonds
EQIV $1 -x+3/2, y-1/2, -z+1/2
HTAB C6 O2_$1

REM Highest difference peak  0.284,  deepest hole -0.235,  1-sigma level  0.056
Q1    1   0.6217  0.4116 -0.3188  11.00000  0.05    0.28
Q2    1   0.6550 -0.3037 -0.0788  11.00000  0.05    0.23
Q3    1   0.6799  0.2964 -0.0364  11.00000  0.05    0.22
Q4    1   0.8103 -0.3588  0.2266  11.00000  0.05    0.20
Q5    1   0.9069  0.0698 -0.0969  11.00000  0.05    0.19
Q6    1   0.3596  0.0818 -0.1036  11.00000  0.05    0.19
Q7    1   0.6836  0.0112 -0.1604  11.00000  0.05    0.19
Q8    1   0.6830  0.0041  0.0726  11.00000  0.05    0.19
Q9    1   0.8044 -0.1124  0.3937  11.00000  0.05    0.19
Q10   1   0.4278  0.1059 -0.2603  11.00000  0.05    0.18
Q11   1   0.9247  0.3128 -0.0796  11.00000  0.05    0.18
Q12   1   0.7414 -0.1226 -0.1196  11.00000  0.05    0.18
Q13   1   0.7684 -0.5939 -0.0188  11.00000  0.05    0.18
Q14   1   0.8266 -0.0063  0.1588  11.00000  0.05    0.18
Q15   1   1.0374 -0.3518  0.2808  11.00000  0.05    0.18
Q16   1   0.8435  0.4753 -0.1999  11.00000  0.05    0.18
Q17   1   0.9437  0.1741 -0.0416  11.00000  0.05    0.17
Q18   1   0.8634 -0.0648  0.5438  11.00000  0.05    0.17
Q19   1   0.6360  0.0938 -0.0951  11.00000  0.05    0.17
Q20   1   0.9924 -0.2648  0.1947  11.00000  0.05    0.16
Q21   1   0.6628  0.2263 -0.2374  11.00000  0.05    0.16
Q22   1   1.0314  0.0682 -0.0945  11.00000  0.05    0.16
Q23   1   0.9391 -0.3737  0.1963  11.00000  0.05    0.16
Q24   1   0.6555  0.1777 -0.0607  11.00000  0.05    0.16
Q25   1   0.9400 -0.5663 -0.0161  11.00000  0.05    0.16
;

_shelx_res_checksum              88924

#==============================================================================
#     End of CIF
#==============================================================================
_chemical_name_systematic        3-Methoxy-2-phenoxypyridine
_exptl_crystal_recrystallization_method 
'Re-crystallisation from solvent: hexane and dichloromethane'
####################################################################### 
# 
# This file contains crystal structure data downloaded from the 
# Cambridge Structural Database (CSD) hosted by the Cambridge 
# Crystallographic Data Centre (CCDC).
# 
# Full information about CCDC data access policies and citation 
# guidelines are available at http://www.ccdc.cam.ac.uk/access/V1 
# 
# Audit and citation data items may have been added by the CCDC. 
# Please retain this information to preserve the provenance of 
# this file and to allow appropriate attribution of the data. 
# 
#######################################################################

data_1929a
_database_code_depnum_ccdc_archive 'CCDC 1999366'
loop_
_audit_author_name
_audit_author_address
'Junko Nagaoka'
;Nagasaki University
Japan
;
_audit_update_record             
;
2020-04-27 deposited with the CCDC.	2020-07-21 downloaded from the CCDC.
;

#==============================================================================
# CHEMICAL DATA

_chemical_formula_sum            'C18 H13 F3 I N O'
_chemical_formula_moiety         'C18 H13 F3 I N O'
_chemical_formula_weight         443.21
_chemical_melting_point          416-417

#==============================================================================
# CRYSTAL DATA
_space_group_crystal_system      monoclinic
_space_group_name_H-M_alt        'P 1 21/n 1'
_space_group_name_Hall           '-P 2yn'
_space_group_IT_number           14
loop_
_space_group_symop_id
_space_group_symop_operation_xyz
1 +X,+Y,+Z
2 1/2-X,1/2+Y,1/2-Z
3 -X,-Y,-Z
4 -1/2+X,-1/2-Y,-1/2+Z
#------------------------------------------------------------------------------
_cell_length_a                   6.0218(15)
_cell_length_b                   15.569(4)
_cell_length_c                   17.415(4)
_cell_angle_alpha                90.0000
_cell_angle_beta                 91.278(5)
_cell_angle_gamma                90.0000
_cell_volume                     1632.3(7)
_cell_formula_units_Z            4
_cell_measurement_reflns_used    4663
_cell_measurement_theta_min      1.80
_cell_measurement_theta_max      27.50
_cell_measurement_temperature    93
#------------------------------------------------------------------------------
_exptl_crystal_description       chip
_exptl_crystal_colour            colorless
_exptl_crystal_size_max          0.100
_exptl_crystal_size_mid          0.050
_exptl_crystal_size_min          0.030
_exptl_crystal_density_diffrn    1.803
_exptl_crystal_density_meas      ?
_exptl_crystal_density_method    'not measured'
_exptl_crystal_F_000             864.00
_exptl_absorpt_coefficient_mu    1.998
_exptl_absorpt_correction_type   multi-scan
_exptl_absorpt_process_details   'REQAB (Rigaku, 1998)'
_exptl_absorpt_correction_T_min  0.833
_exptl_absorpt_correction_T_max  0.942

#==============================================================================
# EXPERIMENTAL DATA

_diffrn_ambient_temperature      93
_diffrn_radiation_type           'Mo K\a'
_diffrn_radiation_wavelength     0.71075
_diffrn_measurement_device_type  'Rigaku Saturn724'
_diffrn_measurement_method       \w
_diffrn_detector_area_resol_mean 7.111
_diffrn_reflns_number            13311
_diffrn_reflns_av_unetI/netI     0.0512
_diffrn_reflns_av_R_equivalents  0.0484
_diffrn_reflns_theta_max         27.475
_diffrn_reflns_theta_min         1.755
_diffrn_reflns_theta_full        25.242
_diffrn_measured_fraction_theta_max 0.982
_diffrn_measured_fraction_theta_full 0.992
_diffrn_reflns_Laue_measured_fraction_max 0.982
_diffrn_reflns_Laue_measured_fraction_full 0.992
_diffrn_reflns_point_group_measured_fraction_max 0.982
_diffrn_reflns_point_group_measured_fraction_full 0.992
_diffrn_reflns_limit_h_min       -7
_diffrn_reflns_limit_h_max       7
_diffrn_reflns_limit_k_min       -20
_diffrn_reflns_limit_k_max       20
_diffrn_reflns_limit_l_min       -22
_diffrn_reflns_limit_l_max       16
_diffrn_standards_number         0
_diffrn_standards_interval_count .
_diffrn_standards_decay_%        ?
_reflns_number_total             3666
_reflns_number_gt                3118
_reflns_threshold_expression     F^2^>2.0\s(F^2^)
_reflns_Friedel_coverage         0.000
_reflns_Friedel_fraction_max     .
_reflns_Friedel_fraction_full    .

#==============================================================================
# REFINEMENT DATA

_refine_special_details          
;
    Refinement was performed using all reflections. The weighted 
    R-factor (wR) and goodness of fit (S) are based on F^2^.
    R-factor (gt) are based on F. The threshold expression of
    F^2^ > 2.0 sigma(F^2^) is used only for calculating R-factor (gt).
;
_refine_ls_structure_factor_coef Fsqd
_refine_ls_R_factor_all          0.0559
_refine_ls_R_factor_gt           0.0417
_refine_ls_wR_factor_ref         0.1059
_refine_ls_wR_factor_gt          0.0888
_refine_ls_number_restraints     0
_refine_ls_hydrogen_treatment    constr
_refine_ls_number_reflns         3666
_refine_ls_number_parameters     217
_refine_ls_goodness_of_fit_ref   1.274
_refine_ls_weighting_scheme      calc
_refine_ls_weighting_details     
'w = 1/[\s^2^(Fo^2^)+(0.0446P)^2^] where P=(Fo^2^+2Fc^2^)/3'
_atom_sites_solution_hydrogens   geom
_atom_sites_solution_primary     direct
_atom_sites_solution_secondary   difmap
_refine_ls_shift/su_max          0.001
_refine_diff_density_max         0.73
_refine_diff_density_min         -0.90
_refine_ls_extinction_method     none
_refine_ls_extinction_coef       ?

loop_
_atom_type_symbol
_atom_type_description
_atom_type_scat_dispersion_real
_atom_type_scat_dispersion_imag
_atom_type_scat_source
C C 0.0033 0.0016
;
International Tables for Crystallography
(Vol. C, Tables 4.2.6.8 and 6.1.1.4)
;
H H 0.0000 0.0000
;
International Tables for Crystallography
(Vol. C, Table 6.1.1.4)
;
F F 0.0171 0.0103
;
International Tables for Crystallography
(Vol. C, Tables 4.2.6.8 and 6.1.1.4)
;
I I -0.4742 1.8119
;
International Tables for Crystallography
(Vol. C, Tables 4.2.6.8 and 6.1.1.4)
;
N N 0.0061 0.0033
;
International Tables for Crystallography
(Vol. C, Tables 4.2.6.8 and 6.1.1.4)
;
O O 0.0106 0.0060
;
International Tables for Crystallography
(Vol. C, Tables 4.2.6.8 and 6.1.1.4)
;

#==============================================================================
# ATOMIC COORDINATES AND THERMAL PARAMETERS

loop_
_atom_site_label
_atom_site_type_symbol
_atom_site_fract_x
_atom_site_fract_y
_atom_site_fract_z
_atom_site_U_iso_or_equiv
_atom_site_adp_type
_atom_site_occupancy
_atom_site_site_symmetry_order
_atom_site_calc_flag
_atom_site_refinement_flags_posn
_atom_site_refinement_flags_adp
_atom_site_refinement_flags_occupancy
_atom_site_disorder_assembly
_atom_site_disorder_group
I1 I 0.73615(5) 0.10642(2) 0.51481(2) 0.01436(12) Uani 1 1 d . . . . .
F1 F 0.6231(6) 0.0505(2) 0.1361(2) 0.0475(10) Uani 1 1 d . . . . .
F2 F 0.8255(6) 0.1572(3) 0.1073(2) 0.0602(13) Uani 1 1 d . . . . .
F3 F 0.5473(5) 0.1737(2) 0.17981(17) 0.0323(8) Uani 1 1 d . . . . .
O1 O 1.2234(6) 0.0512(2) 0.42750(18) 0.0193(7) Uani 1 1 d . . . . .
N1 N 0.9089(7) 0.1055(3) 0.3706(2) 0.0176(9) Uani 1 1 d . . . . .
C1 C 0.6656(8) 0.2335(3) 0.4796(3) 0.0155(10) Uani 1 1 d . . . . .
C2 C 0.4596(8) 0.2519(3) 0.4464(3) 0.0181(10) Uani 1 1 d . . . . .
H2 H 0.3538 0.2076 0.4369 0.022 Uiso 1 1 calc R U . . .
C3 C 0.4120(8) 0.3366(3) 0.4273(3) 0.0202(11) Uani 1 1 d . . . . .
H3 H 0.2717 0.3506 0.4046 0.024 Uiso 1 1 calc R U . . .
C4 C 0.5668(10) 0.4007(3) 0.4409(3) 0.0260(12) Uani 1 1 d . . . . .
H4 H 0.5324 0.4584 0.4274 0.031 Uiso 1 1 calc R U . . .
C5 C 0.7699(9) 0.3813(3) 0.4739(3) 0.0249(12) Uani 1 1 d . . . . .
H5 H 0.8751 0.4256 0.4837 0.030 Uiso 1 1 calc R U . . .
C6 C 0.8215(8) 0.2969(3) 0.4929(3) 0.0196(11) Uani 1 1 d . . . . .
H6 H 0.9629 0.2830 0.5148 0.024 Uiso 1 1 calc R U . . .
C7 C 0.5705(8) 0.1292(3) 0.6196(3) 0.0162(10) Uani 1 1 d . . . . .
C8 C 0.6788(8) 0.1771(3) 0.6758(3) 0.0187(10) Uani 1 1 d . . . . .
H8 H 0.8232 0.1994 0.6676 0.022 Uiso 1 1 calc R U . . .
C9 C 0.5725(9) 0.1920(3) 0.7444(3) 0.0258(12) Uani 1 1 d . . . . .
H9 H 0.6420 0.2262 0.7832 0.031 Uiso 1 1 calc R U . . .
C10 C 0.3637(10) 0.1568(3) 0.7560(3) 0.0265(12) Uani 1 1 d . . . . .
H10 H 0.2922 0.1659 0.8034 0.032 Uiso 1 1 calc R U . . .
C11 C 0.2599(9) 0.1090(3) 0.6995(3) 0.0254(12) Uani 1 1 d . . . . .
H11 H 0.1179 0.0850 0.7086 0.030 Uiso 1 1 calc R U . . .
C12 C 0.3600(8) 0.0952(3) 0.6289(3) 0.0200(11) Uani 1 1 d . . . . .
H12 H 0.2867 0.0639 0.5890 0.024 Uiso 1 1 calc R U . . .
C13 C 1.1139(8) 0.0687(3) 0.3652(3) 0.0172(10) Uani 1 1 d . . . . .
C14 C 1.1991(8) 0.0527(3) 0.2909(3) 0.0179(10) Uani 1 1 d . . . . .
H14 H 1.3440 0.0294 0.2864 0.022 Uiso 1 1 calc R U . . .
C15 C 1.0754(8) 0.0704(3) 0.2261(3) 0.0198(11) Uani 1 1 d . . . . .
H15 H 1.1327 0.0595 0.1766 0.024 Uiso 1 1 calc R U . . .
C16 C 0.8611(8) 0.1052(3) 0.2340(3) 0.0177(10) Uani 1 1 d . . . . .
C17 C 0.7884(8) 0.1214(3) 0.3064(3) 0.0164(10) Uani 1 1 d . . . . .
H17 H 0.6443 0.1452 0.3116 0.020 Uiso 1 1 calc R U . . .
C18 C 0.7165(9) 0.1217(4) 0.1650(3) 0.0241(12) Uani 1 1 d . . . . .

loop_
_atom_site_aniso_label
_atom_site_aniso_U_11
_atom_site_aniso_U_22
_atom_site_aniso_U_33
_atom_site_aniso_U_23
_atom_site_aniso_U_13
_atom_site_aniso_U_12
I1 0.01470(17) 0.01413(17) 0.01425(19) -0.00110(12) 0.00030(12) 0.00074(13)
F1 0.058(2) 0.035(2) 0.048(2) -0.0203(17) -0.0326(18) 0.0167(18)
F2 0.031(2) 0.121(4) 0.028(2) 0.032(2) 0.0021(16) -0.003(2)
F3 0.0342(19) 0.0332(19) 0.0294(18) -0.0006(14) -0.0053(14) 0.0168(16)
O1 0.0229(19) 0.0172(18) 0.0174(18) 0.0009(14) -0.0060(14) -0.0008(15)
N1 0.018(2) 0.016(2) 0.019(2) -0.0013(16) 0.0011(17) -0.0022(18)
C1 0.019(2) 0.012(2) 0.016(2) 0.0000(18) 0.0006(19) 0.002(2)
C2 0.020(3) 0.018(3) 0.017(3) -0.004(2) 0.000(2) 0.002(2)
C3 0.021(3) 0.021(3) 0.018(3) 0.001(2) -0.002(2) 0.005(2)
C4 0.037(3) 0.016(3) 0.025(3) 0.001(2) 0.006(2) 0.008(2)
C5 0.033(3) 0.019(3) 0.023(3) 0.001(2) 0.001(2) -0.011(2)
C6 0.018(3) 0.024(3) 0.017(3) 0.000(2) 0.002(2) -0.005(2)
C7 0.017(3) 0.009(2) 0.022(3) 0.0032(18) 0.005(2) 0.0033(18)
C8 0.019(3) 0.019(3) 0.018(3) -0.001(2) -0.001(2) -0.002(2)
C9 0.032(3) 0.024(3) 0.022(3) -0.002(2) -0.003(2) 0.001(2)
C10 0.034(3) 0.020(3) 0.026(3) 0.003(2) 0.012(2) 0.010(2)
C11 0.018(3) 0.021(3) 0.038(3) 0.004(2) 0.010(2) 0.002(2)
C12 0.021(3) 0.009(2) 0.030(3) 0.0006(19) 0.001(2) 0.001(2)
C13 0.011(2) 0.007(2) 0.033(3) 0.001(2) -0.005(2) -0.0003(18)
C14 0.016(2) 0.017(2) 0.021(3) -0.002(2) 0.000(2) -0.001(2)
C15 0.020(3) 0.017(3) 0.022(3) -0.001(2) 0.006(2) -0.002(2)
C16 0.015(2) 0.018(2) 0.020(3) 0.004(2) -0.002(2) -0.001(2)
C17 0.015(2) 0.016(2) 0.017(3) -0.0011(19) -0.001(2) 0.0014(19)
C18 0.021(3) 0.033(3) 0.019(3) 0.003(2) 0.001(2) 0.004(2)

#==============================================================================
_computing_data_collection       'CrystalClear-SM Expert 2.0 r16 (Rigaku, 2014)'
_computing_cell_refinement       'CrystalClear-SM Expert 2.0 r16'
_computing_data_reduction        'CrystalClear-SM Expert 2.0 r16'
_computing_structure_solution    'SIR2011 (Burla, et al., 2012)'
_computing_structure_refinement  'SHELXL Version 2014/7 (Sheldrick, 2008)'
_computing_publication_material  'CrystalStructure 4.3 (Rigaku, 2018)'
_computing_molecular_graphics    'CrystalStructure 4.3'

#==============================================================================
# MOLECULAR GEOMETRY

_geom_special_details            
;
 All esds (except the esd in the dihedral angle between two l.s. planes)
 are estimated using the full covariance matrix.  The cell esds are taken
 into account individually in the estimation of esds in distances, angles
 and torsion angles; correlations between esds in cell parameters are only
 used when they are defined by crystal symmetry.  An approximate (isotropic)
 treatment of cell esds is used for estimating esds involving l.s. planes.
;

loop_
_geom_bond_atom_site_label_1
_geom_bond_atom_site_label_2
_geom_bond_distance
_geom_bond_site_symmetry_2
_geom_bond_publ_flag
I1 C1 2.112(5) . ?
I1 C7 2.129(5) . ?
F1 C18 1.335(6) . ?
F2 C18 1.333(6) . ?
F3 C18 1.332(6) . ?
O1 C13 1.287(6) . ?
N1 C17 1.342(6) . ?
N1 C13 1.366(6) . ?
C1 C6 1.378(7) . ?
C1 C2 1.387(6) . ?
C2 C3 1.388(7) . ?
C2 H2 0.9500 . ?
C3 C4 1.383(7) . ?
C3 H3 0.9500 . ?
C4 C5 1.373(8) . ?
C4 H4 0.9500 . ?
C5 C6 1.389(7) . ?
C5 H5 0.9500 . ?
C6 H6 0.9500 . ?
C7 C8 1.382(7) . ?
C7 C12 1.387(7) . ?
C8 C9 1.388(7) . ?
C8 H8 0.9500 . ?
C9 C10 1.391(8) . ?
C9 H9 0.9500 . ?
C10 C11 1.373(8) . ?
C10 H10 0.9500 . ?
C11 C12 1.398(8) . ?
C11 H11 0.9500 . ?
C12 H12 0.9500 . ?
C13 C14 1.424(7) . ?
C14 C15 1.367(7) . ?
C14 H14 0.9500 . ?
C15 C16 1.409(7) . ?
C15 H15 0.9500 . ?
C16 C17 1.368(7) . ?
C16 C18 1.490(7) . ?
C17 H17 0.9500 . ?

loop_
_geom_angle_atom_site_label_1
_geom_angle_atom_site_label_2
_geom_angle_atom_site_label_3
_geom_angle
_geom_angle_site_symmetry_1
_geom_angle_site_symmetry_3
_geom_angle_publ_flag
C1 I1 C7 89.88(17) . . ?
C17 N1 C13 119.5(4) . . ?
C6 C1 C2 121.5(5) . . ?
C6 C1 I1 119.4(4) . . ?
C2 C1 I1 119.1(4) . . ?
C1 C2 C3 118.3(5) . . ?
C1 C2 H2 120.9 . . ?
C3 C2 H2 120.9 . . ?
C4 C3 C2 120.7(5) . . ?
C4 C3 H3 119.7 . . ?
C2 C3 H3 119.7 . . ?
C5 C4 C3 120.2(5) . . ?
C5 C4 H4 119.9 . . ?
C3 C4 H4 119.9 . . ?
C4 C5 C6 120.0(5) . . ?
C4 C5 H5 120.0 . . ?
C6 C5 H5 120.0 . . ?
C1 C6 C5 119.3(5) . . ?
C1 C6 H6 120.3 . . ?
C5 C6 H6 120.3 . . ?
C8 C7 C12 122.7(4) . . ?
C8 C7 I1 118.3(3) . . ?
C12 C7 I1 119.0(4) . . ?
C7 C8 C9 118.7(5) . . ?
C7 C8 H8 120.6 . . ?
C9 C8 H8 120.6 . . ?
C8 C9 C10 119.7(5) . . ?
C8 C9 H9 120.2 . . ?
C10 C9 H9 120.2 . . ?
C11 C10 C9 120.5(5) . . ?
C11 C10 H10 119.7 . . ?
C9 C10 H10 119.7 . . ?
C10 C11 C12 121.0(5) . . ?
C10 C11 H11 119.5 . . ?
C12 C11 H11 119.5 . . ?
C7 C12 C11 117.2(5) . . ?
C7 C12 H12 121.4 . . ?
C11 C12 H12 121.4 . . ?
O1 C13 N1 118.5(4) . . ?
O1 C13 C14 122.7(4) . . ?
N1 C13 C14 118.8(4) . . ?
C15 C14 C13 120.9(4) . . ?
C15 C14 H14 119.5 . . ?
C13 C14 H14 119.5 . . ?
C14 C15 C16 118.7(4) . . ?
C14 C15 H15 120.7 . . ?
C16 C15 H15 120.7 . . ?
C17 C16 C15 118.3(4) . . ?
C17 C16 C18 121.2(4) . . ?
C15 C16 C18 120.5(5) . . ?
N1 C17 C16 123.8(4) . . ?
N1 C17 H17 118.1 . . ?
C16 C17 H17 118.1 . . ?
F3 C18 F2 106.6(5) . . ?
F3 C18 F1 105.1(4) . . ?
F2 C18 F1 105.7(5) . . ?
F3 C18 C16 112.6(4) . . ?
F2 C18 C16 113.0(4) . . ?
F1 C18 C16 113.3(5) . . ?

loop_
_geom_torsion_atom_site_label_1
_geom_torsion_atom_site_label_2
_geom_torsion_atom_site_label_3
_geom_torsion_atom_site_label_4
_geom_torsion
_geom_torsion_site_symmetry_1
_geom_torsion_site_symmetry_2
_geom_torsion_site_symmetry_3
_geom_torsion_site_symmetry_4
_geom_torsion_publ_flag
C6 C1 C2 C3 -0.8(7) . . . . ?
I1 C1 C2 C3 176.7(3) . . . . ?
C1 C2 C3 C4 0.2(7) . . . . ?
C2 C3 C4 C5 -0.3(8) . . . . ?
C3 C4 C5 C6 0.8(8) . . . . ?
C2 C1 C6 C5 1.3(7) . . . . ?
I1 C1 C6 C5 -176.2(4) . . . . ?
C4 C5 C6 C1 -1.2(8) . . . . ?
C12 C7 C8 C9 -0.1(7) . . . . ?
I1 C7 C8 C9 -179.8(4) . . . . ?
C7 C8 C9 C10 1.8(7) . . . . ?
C8 C9 C10 C11 -1.4(8) . . . . ?
C9 C10 C11 C12 -0.6(8) . . . . ?
C8 C7 C12 C11 -1.9(7) . . . . ?
I1 C7 C12 C11 177.8(3) . . . . ?
C10 C11 C12 C7 2.2(7) . . . . ?
C17 N1 C13 O1 -177.5(4) . . . . ?
C17 N1 C13 C14 3.6(7) . . . . ?
O1 C13 C14 C15 178.5(5) . . . . ?
N1 C13 C14 C15 -2.7(7) . . . . ?
C13 C14 C15 C16 0.2(7) . . . . ?
C14 C15 C16 C17 1.4(7) . . . . ?
C14 C15 C16 C18 -177.1(5) . . . . ?
C13 N1 C17 C16 -2.1(7) . . . . ?
C15 C16 C17 N1 -0.4(7) . . . . ?
C18 C16 C17 N1 178.0(5) . . . . ?
C17 C16 C18 F3 17.7(7) . . . . ?
C15 C16 C18 F3 -163.8(4) . . . . ?
C17 C16 C18 F2 138.5(5) . . . . ?
C15 C16 C18 F2 -43.0(7) . . . . ?
C17 C16 C18 F1 -101.4(6) . . . . ?
C15 C16 C18 F1 77.1(6) . . . . ?


#==============================================================================
# Additional structures and associated data_? identifiers
# should be added at this point if there is more than one 
# structure analysis in the CIF.

_shelx_res_file                  
;

    shelxl.res created by SHELXL-2014/7

TITL 1929a
CELL  0.71075 6.02180 15.56900 17.41500 90.00000 91.27800 90.00000
ZERR  4 0.00150 0.00400 0.00400 0.00000 0.00500 0.00000
LATT 1
SYMM .50-X, .50+Y, .50-Z
SFAC C H F I N O
UNIT 72 52 12 4 4 4
L.S. 10
FMAP 2
PLAN 25
WPDB -2
HTAB
BOND $H
CONF
LIST 4
TEMP -180.0
ACTA
SIZE 0.100 0.050 0.030
WGHT    0.044600
FVAR       0.76102
I1    4    0.736150    0.106422    0.514805    11.00000    0.01470    0.01413 =
         0.01425   -0.00110    0.00030    0.00074
F1    3    0.623107    0.050538    0.136100    11.00000    0.05805    0.03458 =
         0.04834   -0.02028   -0.03264    0.01666
F2    3    0.825494    0.157165    0.107328    11.00000    0.03119    0.12148 =
         0.02785    0.03171    0.00209   -0.00257
F3    3    0.547294    0.173749    0.179813    11.00000    0.03417    0.03320 =
         0.02940   -0.00055   -0.00534    0.01682
O1    6    1.223357    0.051166    0.427502    11.00000    0.02293    0.01715 =
         0.01742    0.00088   -0.00604   -0.00081
N1    5    0.908883    0.105533    0.370632    11.00000    0.01793    0.01642 =
         0.01860   -0.00127    0.00112   -0.00221
C1    1    0.665550    0.233514    0.479613    11.00000    0.01858    0.01199 =
         0.01600   -0.00003    0.00064    0.00218
C2    1    0.459588    0.251855    0.446356    11.00000    0.01974    0.01808 =
         0.01661   -0.00411    0.00040    0.00207
AFIX  43
H2    2    0.353828    0.207616    0.436886    11.00000   -1.20000
AFIX   0
C3    1    0.411992    0.336554    0.427262    11.00000    0.02103    0.02148 =
         0.01789    0.00121   -0.00158    0.00498
AFIX  43
H3    2    0.271672    0.350590    0.404609    11.00000   -1.20000
AFIX   0
C4    1    0.566763    0.400701    0.440882    11.00000    0.03685    0.01646 =
         0.02503    0.00096    0.00591    0.00766
AFIX  43
H4    2    0.532443    0.458386    0.427372    11.00000   -1.20000
AFIX   0
C5    1    0.769910    0.381313    0.473870    11.00000    0.03257    0.01893 =
         0.02328    0.00075    0.00057   -0.01059
AFIX  43
H5    2    0.875139    0.425650    0.483700    11.00000   -1.20000
AFIX   0
C6    1    0.821505    0.296884    0.492858    11.00000    0.01789    0.02397 =
         0.01716    0.00048    0.00212   -0.00530
AFIX  43
H6    2    0.962867    0.282966    0.514753    11.00000   -1.20000
AFIX   0
C7    1    0.570540    0.129161    0.619590    11.00000    0.01710    0.00920 =
         0.02240    0.00323    0.00453    0.00327
C8    1    0.678759    0.177094    0.675758    11.00000    0.01902    0.01944 =
         0.01766   -0.00068   -0.00106   -0.00244
AFIX  43
H8    2    0.823155    0.199386    0.667551    11.00000   -1.20000
AFIX   0
C9    1    0.572472    0.192042    0.744374    11.00000    0.03169    0.02351 =
         0.02197   -0.00167   -0.00308    0.00095
AFIX  43
H9    2    0.642021    0.226158    0.783219    11.00000   -1.20000
AFIX   0
C10   1    0.363655    0.156835    0.755994    11.00000    0.03402    0.02038 =
         0.02570    0.00326    0.01175    0.01038
AFIX  43
H10   2    0.292240    0.165940    0.803401    11.00000   -1.20000
AFIX   0
C11   1    0.259907    0.109039    0.699522    11.00000    0.01840    0.02052 =
         0.03762    0.00428    0.01031    0.00203
AFIX  43
H11   2    0.117897    0.084967    0.708556    11.00000   -1.20000
AFIX   0
C12   1    0.359966    0.095234    0.628925    11.00000    0.02106    0.00944 =
         0.02955    0.00057    0.00117    0.00069
AFIX  43
H12   2    0.286722    0.063901    0.588990    11.00000   -1.20000
AFIX   0
C13   1    1.113862    0.068697    0.365183    11.00000    0.01095    0.00747 =
         0.03308    0.00137   -0.00490   -0.00033
C14   1    1.199119    0.052705    0.290914    11.00000    0.01560    0.01681 =
         0.02140   -0.00243    0.00044   -0.00100
AFIX  43
H14   2    1.344038    0.029404    0.286372    11.00000   -1.20000
AFIX   0
C15   1    1.075396    0.070406    0.226052    11.00000    0.01987    0.01735 =
         0.02238   -0.00096    0.00582   -0.00177
AFIX  43
H15   2    1.132736    0.059468    0.176622    11.00000   -1.20000
AFIX   0
C16   1    0.861070    0.105208    0.234006    11.00000    0.01480    0.01784 =
         0.02034    0.00354   -0.00204   -0.00069
C17   1    0.788426    0.121377    0.306441    11.00000    0.01545    0.01617 =
         0.01744   -0.00114   -0.00128    0.00145
AFIX  43
H17   2    0.644304    0.145212    0.311608    11.00000   -1.20000
AFIX   0
C18   1    0.716475    0.121657    0.165031    11.00000    0.02071    0.03283 =
         0.01888    0.00338    0.00144    0.00356
HKLF 4

REM  1929a
REM R1 =  0.0417 for    3118 Fo > 4sig(Fo)  and  0.0559 for all    3666 data
REM    217 parameters refined using      0 restraints

END

WGHT      0.0446      0.0000

REM Instructions for potential hydrogen bonds
EQIV $1 x-1, y, z
HTAB C2 O1_$1
EQIV $2 x+1/2, -y+1/2, z+1/2
HTAB C8 F3_$2
EQIV $3 -x+1, -y, -z+1
HTAB C12 I1_$3

REM Highest difference peak  0.727,  deepest hole -0.898,  1-sigma level  0.227
Q1    1   0.5212  0.4772  0.4722  11.00000  0.05    0.73
Q2    1   0.6838  0.4598  0.4711  11.00000  0.05    0.70
Q3    1   0.5803  0.4617  0.5209  11.00000  0.05    0.67
Q4    1   0.7291  0.4448  0.5380  11.00000  0.05    0.66
Q5    1   1.0859  0.4210  0.4375  11.00000  0.05    0.66
Q6    1   0.9049  0.5222  0.4667  11.00000  0.05    0.66
Q7    1   0.3874  0.4764  0.4994  11.00000  0.05    0.64
Q8    1   0.6007  0.4096  0.5417  11.00000  0.05    0.64
Q9    1   0.8806  0.1062  0.5139  11.00000  0.05    0.64
Q10   1   0.8551  0.4793  0.4559  11.00000  0.05    0.63
Q11   1   0.5657  0.5511  0.4622  11.00000  0.05    0.62
Q12   1   0.7567  0.1798  0.0464  11.00000  0.05    0.61
Q13   1   0.8801  0.4650  0.5502  11.00000  0.05    0.61
Q14   1   0.8461  0.4576  0.5022  11.00000  0.05    0.60
Q15   1   0.9729  0.4575  0.4394  11.00000  0.05    0.58
Q16   1   0.3083  0.4207  0.4979  11.00000  0.05    0.58
Q17   1   0.2829  0.4346  0.4437  11.00000  0.05    0.57
Q18   1   0.8707  0.1796  0.1151  11.00000  0.05    0.57
Q19   1   0.7035  0.0660  0.0950  11.00000  0.05    0.57
Q20   1   0.7159  0.5125  0.4986  11.00000  0.05    0.57
Q21   1   0.1697  0.3447  0.4372  11.00000  0.05    0.56
Q22   1   0.3907  0.1203  0.8671  11.00000  0.05    0.56
Q23   1   0.6479  0.4913  0.4369  11.00000  0.05    0.56
Q24   1   0.5993  0.1019  0.1009  11.00000  0.05    0.56
Q25   1   0.5733  0.0031  0.1377  11.00000  0.05    0.55
;

_shelx_res_checksum              73673

#==============================================================================
#     End of CIF
#==============================================================================
_chemical_name_systematic        
'Diphenyliodonium 2-oxo-5-(trifluoromethyl)-2H-pyridin-1-ide'
_exptl_crystal_recrystallization_method 
'Re-crystallisation from solvent: hexane and dichloromethane'
